# Supplementary material for: Lipolysis-derived fatty acids are needed for homeostatic control of sterol element-binding protein-1c driven hepatic lipogenesis
Source: Commun Biol. 2025 Apr 9;8:588. doi: 10.1038/s42003-025-08002-1 (PMC11982389; doi:10.1038/s42003-025-08002-1)
Supplement: Supplementary file 2 — Supplementary data 1 [file 42003_2025_8002_MOESM2_ESM.xlsx]

## Sheet: Figure 1
Figure 1B
	Figure 1B. N-SREBP-1c relative level
		Control										AAKO
	Fasted	0	0	0	0							0	0	0	0
	3h Refed	0	0	0	0							0	0	0
	6h Refed	0.123292	0.482928	0	0.472448	1.61291	1.02807	1.27283	1.40917	1.64007	2.21413	1.64412	1.17847	0.839054	1.55471	3.7936	1.52315	2.28735	3.55664	2.56061	2.59725
	9h Refed	4.27119	3.97455	4.95284	6.0735	2.59236	3.65468	9.90907	0.213072	0.0259568	2.3175	3.45446	1.09217	3.61912	1.30349	3.54949	3.25735	3.64882	5.74542	2.23518	2.31896
Figure 1C		Fasn relative expression
	Time point	Control											AAKO
	Fasted	0.17	0.09	0.11	0.1								0.29	0.61	0.18	0.24
	3h Refed	0.15	0.12	0.18	0.56								1.62	1.45	2.04
	6h Refed	0.38	0.98	0.402	1.37365	1.17274	0.744992	1.28944	1.21506	1.47685			3.99	2.52	5.26	1.22	1.61	2.19	2.15	1.58	1.52	2.12
	9h Refed	3.3	4.22	3.21	2.52	1.91	1.9	2.45	0.09	1.62	2.03		3.52	4.59	3.38	1.94	0.79	1.45	1.96	3.72	4.65	3.88
		Acaca relative expression
	Time point	Control											AAKO
	Fasted	0.26	0.29	0.31	0.36								0.39	1	0.23	0.25
	3h Refed	0.45	0.28	0.34	0.73								2.52	2.76	4.68
	6h Refed	0.81	0.83	1.49	0.39	1.48	1.15	0.68	1.27	1.47	1.34		7.36	3.25	1.07	2.41	4.33	3.36	3.02	1.82	3.22
	9h Refed	2.59	2.29	3.59	3.86	3.54	2.05	1.89	2.09	6.62	2.8	0.13	5.36	6.79	5.01	3.54	2.09	2.8	2.87	7.2	7.76
Figure 1D
		Plasma NEFAs [Fasted] mM
	FA	Control				AAKO
	16:0	410.59	650.06	352.74	484.46	410.08	337.28	275.49	220.73
	16:1	22.15	25.57	13.93	16.97	10.95	9.4	8.38	8.94
	18:0	401.71	310.37	443.44	532	512.62	470.05	354.62	248.73
	18:1	123.56	137.26	79.2	94.74	54.92	62.38	53.69	52.2
	18:2	100.47	132.78	59.43	78.96	48.48	56.77	44.63	33.24
	20:4	5.58	7.77	3.67	3.31	2.05	3.7	3.74	2.28
Figure 1E
		Liver NEFAs [Fasted] mM
	FA	Control					AAKO
	16:1	0.51	0.663	0.464	0.322	0.234	0.11	0.393	0.267	0.252
	18:1	2.257	3.037	2.67	1.581	1.95	0.573	1.953	1.288	1.508
	18:2	3.476	4.635	3.227	2.218	2.211	0.785	2.126	1.746	1.694
	20:4	0.404	0.836	0.512	0.405	0.441	0.416	0.879	0.626	0.691
	16:0	3.326	4.889	3.979	2.63	2.773	1.379	3.679	2.351	2.951
	18:0	0.419	0.864	0.644	0.416	0.602	0.43	0.847	0.702	0.955
Figure 1H
		P-AKT / AKT Relative proportion
	Time point	Control							AAKO
	6h Refed	1.1	0.4	0.3	0.4	1.6	2.5	2.2	0.5	0.4	0.7	1	2.7	2	2.8
	9h Refed	0.4	1.6	1.4	0.8	0.4	0.7	1.2	0.6	1.2	0.8	0.6	0.7	1	1.6
		P-S6 (240/244) / S6 Relative proportion
	Time point	Control							AAKO								Outliers
	6h Refed	0.3	0.5	0.6	0.5	0.6	0.9	0.9	0.8	1.2	1.1	2.1	1.7	1.2	1.3
	9h Refed	0.5	0.7	0.7	0.6	0.4	0.9	1.6	0.7	1.1	0.9	0.8	1	1.5	2.7
		P-S6 (235/236) / S6 Relative proportion
	Time point	Control							AAKO								Outliers
	6h Refed	0.3	0.2	0.6	0.9	0.6	1.1	1.1	1.1	1.9	1.6	1.5	1.7	1.2	0.9
	9h Refed	0.7	0.5	0.4	0.2	0.2	0.6	1.7	0.3	1.2	0.8	0.7	1.3	3.1	2.2

## Sheet: Figure 2
Figure 2B
	Figure 1B. N-SREBP-1c relative level
	Time point	Control										ALKO
	Fasted	0	0	0								0	0	0
	3h Refed	0	0	0								0	0.25	0.25
	6h Refed	0.17	0.26	1.26	2.21	1.09	0.96	0.23	0.68	0.34	0.2	0.92	3.25	1.47	1.18	4.78	4.89	1.46	1.78	5.4	4.7
	9h Refed	0.1	0.44	1.92	0.77	3.34	2.57	4.57	0	0.08	1.71	2.52	1.76	3.19	4.54	2.66	1.1	0.22	4.25	5.73	1.94
Figure 2C		Fasn relative expression
	Time point	Control											ALKO											Outliers
	Fasted	0.14	0.09	0.38	0.16								0.07	0.11	0.15	0.2
	3h Refed	0.16	0.32	0.57	0.16								0.16	0.26	0.62	0.92
	6h Refed	0.06	0.85	1.16	1.03	0.92	1.1	0.42	1.05	0.99	0.83	2.73	0.95	1.45	1.45	0.58	0.7	0.88	1.96	1.51	1.51	1.98
	9h Refed	2.54	1.15	0.85	2.23	2.09	1.9	2.91	3.58	1.38	1.52		1.14	2.33	2.13	1.36	1.35	1.35	2.93	3.06	1.98	1.27	1.95
		Acaca relative expression
	Time point	Control											ALKO											Outliers
	Fasted	0.06	0.09	0.13	0.18								0.06	0.09	0.13	0.18
	3h Refed	0.14	0.29	0.54	0.14								0.14	0.29	0.54	0.14
	6h Refed	0.05	0.84	1.17	1.03	0.95	0.92	0.46	0.95	0.85	0.82	3.81	0.94	1.5	1.49	0.48	0.48	0.92	3.14	1.43	2.08	3.03
	9h Refed	2.73	1.16	0.84	3.38	2.8	2.44	3.23	4.69	1.3	1.6		1.15	2.49	2.26	1.39	1.77	1.6	5.44	6.11	2.85	1.17	3.68
Figure 2D
		Plasma NEFAs [Fasted] mM
	FA	Control				ALKO
	Fasted	0.17	0.335	0.29	0.115	0.38	0.3	0.255	0.21
Figure 2E
		Liver NEFAs [Fasted]
	FA	Control							ALKO								Outliers
	16:1	0.439	0.515	0.699	0.375	0.501	1.445	0.639	0.995	2.061	1.896	0.915	3.809	0.437	4.74
	18:1	2.315	3.271	3.083	2.437	2.805	7.543	3.201	5.727	11.377	7.69	4.407	25.031	1.927	24.033
	18:2	2.512	4.122	3.579	2.776	4.621	11.599	5.096	5.885	6.718	9.322	4.812	20.558	2.312	28.841
	20:4	0.414	0.553	0.615	0.585	0.574	0.941	0.625	0.677	0.305	0.993	0.557	1.325	0.256	1.629
	16:0	3.063	4.447	3.964	3.366	4.149	8.256	4.892	6.245	11.222	9.278	5.04	20.276	3.377	20.645
	18:0	0.49	0.548	0.673	0.508	0.367	0.534	0.393	0.857	1.046	0.672	0.513	1.137	0.207	0.885
Figure 2H
		P-AKT / AKT Relative proportion
	Time point	Control							ALKO
	6h Refed	2.9	1	0.8	0.3	0.7	1.7	1.2	0.7	0.4	0.2	1	0.5	0.2	1.4
	9h Refed	2	0.8	1.1	0.7	1.4	1.1	0.8	1.4	0.9	0.6	1	0.4	0.2	0.2
		P-S6 (240/244) / S6 Relative proportion
	Time point	Control							ALKO
	6h Refed	0.8	1.9	1.2	1.4	0.8	1.1	0.5	1.1	1.7	0.2	0.7	0.6	0.8	1
	9h Refed	1.8	1.3	1.2	0.5	0.7	1	1	0.4	0.8	1.1	1.6	1	0.8	1.3
		P-S6 (235/236) / S6 Relative proportion
	Time point	Control							ALKO
	6h Refed	0.9	1.2	0.9	1	1.4	1.7	1.8	0.4	0.4	1.9	1	0.9	0.3	0.5
	9h Refed	1.4	1	1	0.7	0.7	1.2	1.5	0.5	1.1	1.4	1.9	1.2	0.6	0.3

## Sheet: Figure 3
Figure 3B	HepG2 cells
	Treatment	N-SREBP-1c / P-SREBP-1c Relative level
	Lipid depleted	1.4	1.4	1.4	1.4	1.2	1
	16:00:00	1.2	1.2	1.1	1.4	1.4	1.5
	18:1	0.7	0.7	0.6	0.8	0.9	1.2
	18:2	0.6	0.4	0.2	0.5	0.5	0.6
	16:1	0.6	0.6	0.8	0.6	0.4	0.3
	20:04:00	0.9	0.4	0.5	0.5	0.4	0.4
	25-HC	0.2	0.2	0.2	0.2	0.2	0.2

## Sheet: Figure 4
Figure 4B
	Treatment	N-SREBP-1c / P-SREBP-1c Relative units
	Fasted	0.2	0.1	0	0	0	0	0	0	0
	HChD	1.6	0.8	0.6	1.3	3.2	0.9	5.6	14.5	11.2
Figure 4C
	Treatment	Fasn relative expression
	Fasted	1.7	0.5	0.8	0.4	0.5	0.8	2.9	3.1	0.8
	HChD	44.2	29	30.1	37.4	21.9	24.8	52.8	41.2	61.2
	Treatment	Acaca relative expression
	Fasted	1.7	0.6	0.7	0.6	0.6	1.4	0.8	2.8	1.7	0.7
	HChD	25	19.3	16.9	21.1	13.5	14.7	21.7	12.6	11.5	9.9
Figure 4D	Treatment	Plasma glucose (mg/dL)
	Fasted	83.6	116.6	91.3	63.8	84.7	134.2
	HChD	100.1	148.5	126.5	156.2	117.7	118.8
	Treatment	Plasma insulin (ng/mL)
	Fasted	0.385	0.306	0.02	0.829	0.316
	HChD	1.747	0.8	0.958	4.916	2.241
Figure 4F	Time point	P-AKT / AKT Relative proportion
	Fasted	0	0	0	0	0	0.5
	HChD	4.5	3.7	1.4	1.1	0.4	0.6
	Time point	P-S6 (240/244) / S6 Relative proportion
	Fasted	0	0.3	0.6	0.6	0.4	0.9
	HChD	1.5	2.4	0.5	0.6	1.8	3.4
	Time point	P-S6 (235/236) / S6 Relative proportion
	Fasted	0.5	0.6	0.9	0.8	0.9	1.5
	HChD	0.9	1.7	0.6	1.1	1.4	1.7
Figure 4G
	Treatment	N-SREBP-1c / P-SREBP-1c Relative units
	uFA diet	1.3	0.5	0.3	0.6	0.5	0.6	0.6	0.4	0.5
	sFA diet	1	1.8	1.3	1.6	2.5	0.8	1.9	1.2	0.8	2.3
Figure 4H
	Treatment	Fasn relative expression
	uFA diet	2.6	2.2	2	4.3	2.1	0.1	1.6	4.2	2.3
	sFA diet	2.8	3.1	3.9	3.1	4.6	2.3	6.3	3.9	3.2	2.7
	Treatment	Acaca relative expression
	uFA diet	1.7	2.1	1.8	3.4	1.6	0.1	0.6	1.7	1	0.7
	sFA diet	1.7	2.3	2.6	2.7	2.8	2.1	1.7	1.7	1.3	0.9
Figure 4I	Treatment	Plasma glucose (mg/dL)
	uFA diet	149.6	137.5	156.2	134.2	104.5	116.6
	sFA diet	118.8	139.7	125.4	174.9	152.9	150.7
	Treatment	Plasma insulin (ng/mL)
	uFA diet	0.267	0.286	0.227	0.158	0.336
	sFA diet	0.434	0.484	0.454	0.454	0.592
Figure 4K	Time point	P-AKT / AKT Relative proportion							Outliers
	uFA diet	1	1	1	0.8	3	0.9
	sFA diet	1.3	1.6	1.1	0.4	0.3	0.3
	Time point	P-S6 (240/244) / S6 Relative proportion
	uFA diet	1.8	1.2	1.1	1	0.8	0.9
	sFA diet	1	1	0.9	0.8	0.9	1
	Time point	P-S6 (235/236) / S6 Relative proportion
	uFA diet	0.9	1.5	1.7	1.8	0.9	0.5
	sFA diet	1	0.8	1.1	1.2	0.5	0.6

## Sheet: Figure 5
Figure 5C		N-SREBP-1c / P-SREBP-1c Relative level
	Treatment	Control						AAKO
	Fasted	0.565	0.518	0.31	0.383	0.845	0.563	2.863	0.606	1.834	2.203	2.378	1.711
	Fasted + 18:1	1.138	0.582	0.814	0.676	0.478	0.969	1.017	1.52	1.296	1.05	0.474	0.194
Figure 5E		P-S6 (240/244) / S6 Relative proportion
	Treatment	Control							AAKO
	Fasted	1.5	0.1	0.2	0.1	0.3	0.4		0.3	0.3	0.1	0.5	0.5	0.2
	Fasted + 18:1	2.3	1.3	2.8	1.4	1.6	0.8		1.5	1.7	1.9	0.3	1.8	2

## Sheet: Figure 6
Figure 6B		SCAP-GFP / GM-130 (Pearson’s correlation coefficcient)
		Lipid depletion	16:0	18:1	25-HC
		0.582	0.777	0.655	0.541
		0.91	0.624	0.178	0.408
		0.822	0.774	0.676	0.532
		0.774	0.809	0.698	0.472
		0.758	0.33	0.536	0.425
		0.553	0.679	0.453	0.414
		0.743	0.891	0.355	0.423
		0.593	0.816	0.596	0.666
		0.624	0.75	0.674	0.253
		0.648	0.843	0.786	0.689
		0.756	0.507	0.707	0.306
		0.514	0.815	0.742	0.344
		0.628	0.497	0.523	0.376
		0.89	0.746	0.52	0.443
		0.395	0.484	0.689	0.407
		0.454	0.397	0.649	0.324
		0.752	0.806	0.643	0.578
		0.49	0.858	0.481	0.526
		0.828	0.618	0.616	0.613
		0.427	0.757	0.665	0.293
		0.535	0.803	0.405	0.364
		0.9	0.734	0.428	0.595
		0.729	0.853	0.736	0.479
		0.724	0.763	0.769	0.454
		0.88	0.876	0.516	0.535
		0.781	0.755	0.527	0.427
		0.769	0.62	0.698	0.903
		0.525	0.484	0.574	0.491
		0.659	0.576	0.866	0.569
		0.581	0.877	0.874	0.458
		0.725	0.566	0.591	0.607
		0.598	0.732	0.568	0.72
		0.751	0.953	0.628	0.3
		0.611	0.675	0.59	0.532
		0.724	0.976	0.689	0.755
		0.37	0.809	0.582	0.484
		0.84	0.887	0.39	0.513
		0.845	0.57	0.522	0.519
		0.558	0.769	0.803	0.625
		0.872	0.555	0.627	0.508
		0.905		0.765	0.738
		0.742		0.635
		0.287		0.737
				0.669
				0.624
				0.552
