# Supplementary material for: Lipolysis-derived fatty acids are needed for homeostatic control of sterol element-binding protein-1c driven hepatic lipogenesis
Source: Commun Biol. 2025 Apr 9;8:588. doi: 10.1038/s42003-025-08002-1 (PMC11982389; doi:10.1038/s42003-025-08002-1)
Supplement: Supplementary file 3 — Supplementary data 2 [file 42003_2025_8002_MOESM3_ESM.xlsx]

## Sheet: Supplementary Figure 1
Supplementary Figure 1A
		Srebf1 relative expression
	Time point	Control											AAKO
	Fasted	0.05	0.11	0.11	0.08								0.35	0.48	0.19	0.16
	3h Refed	0.16	0.06	0.27	0.41								0.96	0.56	1.23
	6h Refed	0.33	0.86	3.56	0.56	1.26	1.06	0.65	0.76	2.2	1.81		3.74	0.73	4.47	0.67	1.09	0.89	4.59	1.2	1.22	1.91
	9h Refed	2.58	2.69	4.13	4.49	2.14	6.09	3.02	0.12	4.07	2.35		2.58	2.69	4.13	1.91	0.49	1.19	1.74	4.06	5.38	5.62
Supplementary Figure 1B		Hmgcr relative expression
	Time point	Control											AAKO
	Fasted	0.0583912	0.0851501	0.0890467	0.0759798								0	0.514658	0.104876	0.0920453
	3h Refed	0.0787773	0.0779701	0.0951263	0.525954								0.0977741	0.110076	0.144888
	6h Refed	0.498426	0.935901	2.33504	0.692676	1.12312	1.07029	0.400726	1.2877	1.08758	2.74974		1.15507	1.08115	1.89479	0.97126	0.756121	1.7054	2.36641	0.651459	1.74977	1.69101
	9h Refed	4.26539	3.02383	2.54912	2.15453	0.779516	1.07269	1.62026	0.0765697	1.23892	1.00144		1.5245	3.14323	1.14863	1.63	0.49	1.24	1.02	1.71	2.8
		Hmgcs relative expression
	Time point	Control											AAKO										Outliers
	Fasted	0.127712	0.386704	0.238768	0.243907								0	0.218777	0.0434796	0.582877
	3h Refed	0.197935	0.166165	0.141617	0.97534								0.327886	0.0960285	0.134583
	6h Refed	1.04091	1.07501	0.896075	0.638949	1.57354	1.19676	0.342857	0.955807	0.84065	2.64682		0.921485	0.674268	1.12456	0.707077	0.518855	1.12013	1.68051	0.613678	1.17877	1.15176
	9h Refed	3.30544	3.01625	1.49761	1.99791	0.700485	0.926798	0.984382	0.0792012	1.42113	1.05311		0.511927	1.46974	1.11213	1.05	0.46	1.62	1.7	1.52	2.51	2.96

## Sheet: Supplementary Figure 2
Supplementary Figure 2A		Plasma NEFAs time course (mM)
	Time point	Control						AAKO
	Fasted	0.87	0.59	0.41	0.4			0.33	0.23	0.2	0.21
	3h Refed	0.09	0.08	0.14	0.06			0.09	0.11	0.12
	6h Refed	0.06	0.07	0.02	0.06	0.07		0.08	0.15	0.1
	9h Refed	0.1	0.11	0.12	0.18			0.07	0.03	0.06
Supplementary Figure 2B		Liver NEFAs 3h Refed (mM)
	Time point	Control			AAKO
	16:0	1.631	3.166	3.612	1.001	2.303	3.125
	16:1	0.159	0.373	0.637	0.067	0.258	0.377
	18:0	0.375	0.536	0.547	0.274	0.482	0.634
	18:1	1.048	2.204	2.889	0.381	1.216	2.114
	18:2	1.401	2.32	2.694	0.393	0.832	1.661
	18:3	0.068	0.145	0.179	0.017	0.044	0.088
	20:4	0.258	0.443	0.582	0.163	0.396	0.477
		Liver NEFAs 6h Refed (mM)
	Time point	Control				AAKO
	16:0	2.371	1.766	1.661	0.934	1.832	1.793
	16:1	0.229	0.163	0.135	0.104	0.172	0.176
	18:0	0.428	0.392	0.394	0.15	0.412	0.327
	18:1	1.493	1.125	0.825	0.623	0.7	0.702
	18:2	1.793	1.345	0.732	0.677	0.541	0.594
	18:3	0.093	0.052	0.027	0.028	0.031	0.032
	20:4	0.345	0.258	0.369	0.189	0.233	0.25
		Liver NEFAs 9h Refed (mM)
	Time point	Control				AAKO
	16:0	2.043	3.368	3.806		1.875	2.545	1.533
	16:1	0.191	0.397	0.606		0.18	0.37	0.14
	18:0	0.459	0.704	0.455		0.311	0.524	0.406
	18:1	1.245	2.397	2.497		0.685	1.405	0.643
	18:2	1.411	1.637	2.728		0.443	0.872	0.374
	18:3	0.058	0.108	0.196		0.019	0.047	0.019
	20:4	0.363	0.436	0.332		0.167	0.402	0.236

## Sheet: Supplementary Figure 3
Supplementary Figure 3A		Liver Triglycerides (mg/g)
	Time point	Control						AAKO
	Fasted	42.3	24.4	20				3.5	5.3	7.1
	3h Refed	18.6	37	16.5				5	4.4	8.1
	6h Refed	13.8	11.2	5.6				8.5	6.6	4.2
	9h Refed	19	22.8	9.8				5.3	3.7	5.5
Supplementary Figure 3B
		Liver TGs Fasted (mM)
	Time point	Control					AAKO
	16:0	10.369	21.549	33.127	30.228	16.058	0.527	3.896	2.178	2.942
	16:1	2.154	4.449	5.683	5.915	2.038	0.072	0.932	0.495	0.587
	18:0	0.52	0.872	1.813	1.283	1.841	0.13	0.484	0.337	0.502
	18:1	12.746	23.732	39.594	34.952	21.304	0.533	3.034	2.035	2.807
	18:2	16.092	31.59	43.126	45.314	21.211	0.562	1.894	1.948	2.029
	18:3	1.135	2.432	3.165	3.179	1.275	0.028	0.099	0.097	0.098
	20:4	0.987	2.114	3.419	2.917	2.075	0.183	0.381	0.292	0.467
		Liver TGs 3h Refed (mM)
	Time point	Control			AAKO
	16:0	5.861	30.65	35.815	0.621	3.778	2.074
	16:1	0.813	5.703	9.291	0.108	0.738	0.354
	18:0	0.52	1.559	1.347	0.113	0.477	0.34
	18:1	7.838	38.473	49.85	0.65	3.843	2.098
	18:2	9.097	37.673	40.767	0.525	2.005	1.259
	18:3	0.433	2.394	2.69	0.025	0.105	0.066
	20:4	0.71	2.572	2.95	0.121	0.359	0.21
		Liver TGs 6h Refed (mM)
	Time point	Control				AAKO
	16:0	10.303	3.968	1.758	6.844	1.887	2.266
	16:1	1.593	0.701	0.258	1.349	0.336	0.511
	18:0	0.832	0.403	0.245	0.52	0.249	0.298
	18:1	12.737	6.147	2.28	11.099	1.444	1.792
	18:2	13.948	6.766	1.763	11.696	0.821	1.073
	18:3	0.758	0.291	0.066	0.506	0.047	0.057
	20:4	0.887	0.456	0.218	0.749	0.108	0.099
		Liver TGs 9h Refed (mM)
	Time point	Control				AAKO
	16:0	7.832	20.363	16.171		1.032	3.324	2.416
	16:1	1.261	3.901	3.824		0.165	0.883	0.495
	18:0	0.719	2.102	0.89		0.187	0.403	0.377
	18:1	10.946	28.507	20.683		0.831	3.031	2.112
	18:2	11.625	18.755	20.096		0.382	1.541	0.902
	18:3	0.486	1.237	1.276		0.022	0.081	0.051
	20:4	0.757	1.292	1.2		0.069	0.117	0.116

## Sheet: Supplementary Figure 4
Supplementary Figure 4A		Plasma glucose (mg/dL)
	Time point	Control												AAKO
	Fasted	155	149	203	174									167	141	167	141
	3h Refed	125	109	112	128	87								213	110	79	128	91
	6h Refed	180	350	297	408	263	114.33	117.66	140.97	209.79	84.36	108.78	104.34	238	274	69	182	96	313.02	158.73	156.51	101.01	101.01	106.56	140.97
	9h Refed	255	297	127	231	93.24	98.79	115.44	86.58	114.33	137.64	155.4		237	351	287	119	125.43	91.02	73.26	148.74	85.47	137.64	137.64
Supplementary Figure 4B		Plasma insulin (ng/mL)
	Time point	Control					AAKO
	6h Refed	4.985	1.017	1.668	1.254	2.626	1.915	4.778	2.34	1.382	1.609
	9h Refed	6.515	8.963	3.86	2.458	3.09	1.451	3.82	1.945	2.557	3.425

## Sheet: Supplementary figure 5
Supplementary Figure 5A		Srebf1 relative expression
	Time point	Control											ALKO
	Fasted	0.02	0	0	0								0.06	0.02	0.02	0.04
	3h Refed	0.31	0.2	0.37	0.25								0.4	0.71	1.35	1.24
	6h Refed	0.07	0.95	1.05	1	0.63	1.42	0.35	0.6	1.06	1.83	2.77	0.92	2.19	2.33	0.97	0.85	1.27	3.57	3	2.03	4.07
	9h Refed	1.4	0.95	1.02	1.69	1.78	1.29	2.58	4.44	2.09	2.53		1.05	1.58	1.23	1.22	2.12	3.05	3.72	3.86	3.26	2.06	2.09
Supplementary Figure 5B		Hmgcr relative expression
	Time point	Control											ALKO
	Fasted	0.046574	0.0067563	0.0335601	0.0272738								0.0200427	0.012303	0.026369	0.0390308
	3h Refed	0.0782033	0.248862	0.543292	0.22								0.137746	0.191157	0.212697	0.423207
	6h Refed	0.605977	1.60258	1.08008	0.503413	1.14582	0.61014	0.813907	0.765223	1.03954			0.571065	0.966876	0.757063	0.2947	0.40564	0.816775	0.890657	1.09554	1.19141	1.25364
	9h Refed	2.22563	0.379843	0.352016	2.45829	1.89077	2.91416	2.82516	1.47505	0.708312	1.09853		0.458034	0.471008	0.708168	0.332733	0.795193	1.16166	2.14003	1.12994	1.77552	0.715754	1.01
		Hmgcs relative expression
	Time point	Control											ALKO
	Fasted	0.258159	0.0158166	0.0897872	0.0406248								0.0764485	0.0439593	0.0431976	0.225273
	3h Refed	0.18453	0.332087	0.695226	0.118186								0.163795	0.169514	0.229629	0.595039
	6h Refed	0.618095	1.54243	1.05938	0.627053	0.991048	0.656447	1.00792	0.598064	1.0101			0.660091	0.656091	0.496222	0.449285	0.226532	0.828198	0.54349	1.07776	1.25176	0.697921
	9h Refed	3.32199	0.201095	0.133133	2.61189	2.14251	3.33133	3.94262	4.51659	0.930618	1.36786		0.370264	0.673756	0.589951	0.430187	0.36419	0.634265	1.33067	1.04641	1.58878	0.649337	1.41

## Sheet: Supplementary Figure 6
Supplementary Figure 6A		Plasma NEFAs time course (mM)
	Time point	Control						AAKO
	3h Refed	0.045	0.045	0.04	0.065			0.075	0.065	0.055	0.03
	6h Refed	0.06	0.09	0.09	0.03			0.045	0.06	0.09
	9h Refed	0.045	0.04	0.145	0.085			0.075	0.05	0.04
Supplementary Figure 6B		Liver NEFAs 3h Refed (mM)
	Time point	Control			AAKO
	16:0	4.583	2.28	2.86	8.515	7.432	3.585
	16:1	0.744	0.304	0.447	1.812	1.884	0.801
	18:0	0.377	0.297	0.441	0.524	0.432	0.261
	18:1	3.027	1.526	2.087	6.771	6.541	2.679
	18:2	3.976	1.939	2.119	8.375	7.027	3.131
	18:3	0.164	0.065	0.091	0.46	0.356	0.166
	20:4	0.557	0.386	0.5	0.786	0.753	0.365
		Liver NEFAs 6h Refed (mM)
	Time point	Control				AAKO
	16:0	2.026	1.831	2.42		3.252	7.54	6.26
	16:1	0.199	0.213	0.262		0.527	1.463	1.371
	18:0	0.324	0.316	0.38		0.399	0.578	0.535
	18:1	1.538	1.172	1.624		2.869	8.55	5.635
	18:2	1.631	1.082	1.486		2.905	7.082	6.122
	18:3	0.045	0.048	0.05		0.133	0.302	0.343
	20:4	0.279	0.279	0.312		0.325	0.512	0.591
		Liver NEFAs 9h Refed (mM)
	Time point	Control				AAKO
	16:0	1.585	1.221	1.328		2.561	1.872	1.612
	16:1	0.186	0.152	0.19		0.413	0.31	0.284
	18:0	0.245	0.24	0.247		0.316	0.232	0.198
	18:1	0.994	0.807	0.955		2.128	1.538	1.134
	18:2	0.751	0.595	0.736		1.213	0.875	0.815
	18:3	0.027	0.017	0.036		0.07	0.056	0.044
	20:4	0.268	0.277	0.181		0.237	0.213	0.209

## Sheet: Supplementary Figure 7
Supplementary Figure 7A		Liver Triglycerides (mg/g)
	Time point	Control						ALKO
	Fasted	7.9	16.1	27.8				39.9	34.7	27.8
	3h Refed	14.3	12.3	13.6				30.3	14.5	26.2
	6h Refed	12	11.4	10.5				23.3	24.1	25.5
	9h Refed	4.5	2.6	13.8				18.4	14.3	13.5
Supplementary Figure 7B
		Liver TGs Fasted (mM)
	Time point	Control					ALKO
	16:0	43.002	32.521	63.012			59.078	70.707	51.057
	16:1	8.858	5.047	13.923			11.03	13.705	10.928
	18:0	3.33	2.881	4.934			0.988	1.389	0.489
	18:1	55.352	42.575	81.827			84.907	100.544	61.648
	18:2	56.967	43.668	73.596			74.011	53.145	60.64
	18:3	1.979	1.073	2.453			2.427	1.527	2.473
	20:4	4.073	3.665	5.217			4.886	1.987	3.843
		Liver TGs 3h Refed (mM)
	Time point	Control			ALKO
	16:0	26.801	27.218	37.482	40.431	32.127	41.106
	16:1	5.923	5.579	8.636	8.785	8.044	10.085
	18:0	1.275	1.476	2.304	0.362	0.253	0.264
	18:1	31.189	33.615	47.503	46.623	39.241	49.191
	18:2	34.387	41.206	43.488	46.837	34.049	47.226
	18:3	1.174	1.21	1.704	2.043	1.36	1.914
	20:4	2.357	3.366	3.222	2.984	2.171	3.168
		Liver TGs 6h Refed (mM)
	Time point	Control				ALKO
	16:0	23.594	27.772	22.282		44.396	47.522	55.136
	16:1	3.525	5.191	3.989		8.195	9.561	12.913
	18:0	2.526	2.063	1.9		3.574	3.247	3.483
	18:1	34.242	35.028	28.876		59.586	70.431	73.21
	18:2	34.015	26.114	24.025		49.285	48.137	61.033
	18:3	0.773	0.811	0.699		1.534	1.599	2.468
	20:4	2.23	2.125	1.904		2.998	2.144	3.585
		Liver TGs 9h Refed (mM)
	Time point	Control				ALKO
	16:0	6.51	5.523	35.43		44.245	48.391	37.098
	16:1	1.231	1.083	8.143		9.733	11.977	9.516
	18:0	0.512	0.439	2.635		2.795	2.593	1.538
	18:1	8.992	7.987	46.509		66.474	71.658	45.451
	18:2	6.602	4.916	36.663		37.341	43.308	33.763
	18:3	0.18	0.116	1.493		1.581	2.086	1.554
	20:4	0.509	0.462	2.757		1.63	1.49	1.82

## Sheet: Supplementary Figure 8
Supplementary Figure 8A		Plasma glucose (mg/dL)
	Time point	Control														ALKO														Outlier
	Fasted	153	107	142	114	167	208	159								120	151	146	133	81	117	102
	3h Refed	139	80	104	125	109	112	163								127	97	141	148	118	86	126
	6h Refed	227	243	218	136	152	98	115	107.67	136.53	118.77	133.2	108.78	87.69	79.92	150	330	249	224	158	128	102	108.78	105.45	160.95	116.55	84.36	136.53	116.55
	9h Refed	284	218	123	92	119.88	133.2	178.71	203.13	120.99	116.55	147.63				179	186	290	280	88	118	118.77	160.95	81.03	130.98	133.2	167.61	106.56
Supplementary Figure 8B		Plasma insulin (ng/mL)
	Time point	Control					ALKO
	6h Refed	3.81	2.073	4.521	2.507	3.169	0.721	2.103	3.327	1.658	5.242
	9h Refed	3.643	3.021	4.916	5.429	4.778	6.505	1.974	4.709	8.342	4.274

## Sheet: Supplementary Figure 10
Supplementary Figure 10B	UF1C cells
	Treatment	N-SREBP-1c / P-SREBP-1c Relative units
	Lipid depleted	0.9162	1.0985	1.1747
	16:0	1.124	1.176	1.0094
	18:1	0.5683	0.613	0.5294
	18:2	0.5124	0.5482	0.494
	16:1	0.486	0.387	0.3686
	20:4	0.8113	0.7146	0.7538
	25-HC	0.5505	0.5502	0.3532

## Sheet: Supplementary Figure 11
Supplementary Figure 11A
	Treatment	Srebf1 relative expression
	Fasted	1.2	0.8	0.9	0.7	1.8	2.7
	HChD	9	5.1	7.9	4.8	3.3	3
	Treatment	Hmgcr relative expression
	Fasted	1.7	0.7	1.1	0.8	0.9	1.9
	HChD	7.7	6.3	6.5	6.3	5.1	4.9
	Treatment	Hmgcs relative expression
	Fasted	1.6	0.8	1.1		0.9	1.3
	HChD	7.9	6.6	6.4	7.6	5	4.6
Supplementary Figure 11B
	Treatment	Srebf1 relative expression
	uFA diet	4	4.8	1.6	6.3	2.7	1.7
	sFA diet	3.6	7.2	3.4	3.3	5.8	4.6
	Treatment	Hmgcr relative expression
	uFA diet	4.8	3.9	3.4	7.6	3.3
	sFA diet	2.8	3.6	4.7	4.9	6.5	3.5
	Treatment	Hmgcs relative expression
	uFA diet	7.7	5.1	4	12.1	4.3
	sFA diet	4.1	4.7	5.6	6.1	10.6	4.2

[truncated: 2 more sheets: Supplementary Figure 12, Supplementary Figure 13]
